# Supplementary material for: Deep Learning-Based Semantic Segmentation for Objective Colonoscopy Quality Assessment
Source: J Imaging. 2025 Mar 18;11(3):84. doi: 10.3390/jimaging11030084 (PMC11943454; doi:10.3390/jimaging11030084)
Supplement: Supplementary file 1 [file jimaging-11-00084-s001.zip]

Archive with 1 entries (1 files):
- jimaging-3495813-supplementary.pdf
